# Supplementary material for: Water–air interface revisited by means of path-integral ab initio molecular dynamics
Source: Phys Chem Chem Phys. 2024 Jul 25;26(31):21290–302. doi: 10.1039/d4cp02500h (PMC11305098; doi:10.1039/d4cp02500h)
Supplement: CP-026-D4CP02500H-s001 [file CP-026-D4CP02500H-s001.zip]

Archive with 8 entries (7 files):
- data supporting-input files/
- data supporting-input files/128.water.xyz
- data supporting-input files/air.water.dft.128.inp
- data supporting-input files/256.water.xyz
- data supporting-input files/air.water.dft.256.inp
- data supporting-input files/64.water.xyz
- data supporting-input files/air.water.dft.64.inp
- data supporting-input files/PI-AIMD.64.inp
