# Supplementary material for: Water–air interface revisited by means of path-integral ab initio molecular dynamics
Source: Phys Chem Chem Phys. 2024 Jul 25;26(31):21290–302. doi: 10.1039/d4cp02500h (PMC11305098; doi:10.1039/d4cp02500h)
Supplement: CP-026-D4CP02500H-s001 [file CP-026-D4CP02500H-s001.zip › data supporting-input files/128.water.xyz]

  O        -5.4079790000       -1.4618380000       -6.0854330000
  H        -6.3379790000       -1.4818370000       -5.7154330000
  H        -5.3979800000       -1.8518370000       -7.0054330000
  O        -5.4579790000       -4.9918380000        2.7455680000
  H        -5.1079800000       -5.1618380000        3.6655680000
  H        -6.3379790000       -5.4418370000        2.6255670000
  O         7.3333750000       -3.8954490000       -1.2761340000
  H         7.2220200000       -3.6318370000       -0.3554320000
  H         7.7620190000       -4.7918380000       -1.3754320000
  O        -2.0179800000        5.0091610000        4.4355660000
  H        -2.9479800000        4.9391610000        4.0655670000
  H        -1.9079810000        5.8991620000        4.8755670000
  O         7.8430190000        7.3691620000       -0.1854320000
  H         7.2730190000        7.2091620000        0.6245680000
  H         7.2530180000        7.4691620000       -0.9854330000
  O         3.6430210000       -0.7118380000       -0.0454330000
  H         4.2130190000        0.0681630000       -0.2954330000
  H         3.0430200000       -0.4518380000        0.7145680000
  O        -0.0279800000        3.6991620000        3.0155660000
  H        -0.8079800000        3.8691620000        3.6155670000
  H         0.3120200000        4.5691600000        2.6555680000
  O         0.7920210000        0.2381630000       -4.5444330000
  H         0.7520200000        0.9981610000       -3.8944330000
  H         1.0120200000        0.5981610000       -5.4544330000
  O        -0.8579800000        2.3791620000       -0.5654330000
  H        -0.1679800000        2.2191620000        0.1345680000
  H        -1.5879800000        2.9491620000       -0.1854320000
  O        -4.3579800000        6.6091610000        3.3955670000
  H        -5.1379800000        6.2991620000        2.8655670000
  H        -3.7779790000        7.1891610000        2.8255680000
  O        -3.3279800000       -3.8218370000        7.7755670000
  H        -2.5079800000       -4.3818370000        7.8655670000
  H        -4.1379800000       -4.4018370000        7.8155680000
  O        -5.5346070000       -6.1851070000       -2.7039480000
  H        -5.1700330000       -5.4071600000       -2.1541010000
  H        -4.9579800000       -6.1708370000       -3.2854320000
  O        -5.4079790000        6.5991610000       -1.8354330000
  H        -5.6679790000        7.5591620000       -1.8354330000
  H        -6.1179790000        6.0591620000       -1.3854330000
  O        -5.3079800000        3.1691610000        1.6445680000
  H        -5.1679800000        2.3291610000        2.1645670000
  H        -5.8579790000        3.8091630000        2.1945670000
  O        -1.6479800000        1.8991630000       -5.9854330000
  H        -1.5779800000        2.7391610000       -6.5254330000
  H        -1.1879800000        2.0291620000       -5.1054330000
  O        -7.3269790000       -6.6018380000        7.5855680000
  H        -7.5069790000       -5.9318380000        6.8655670000
  H        -7.3569780000       -6.1418380000        8.4755670000
  O        -6.4879790000       -1.3118370000       -1.5854330000
  H        -6.9379790000       -2.1918370000       -1.4154320000
  H        -6.4979790000       -0.7718370000       -0.7454330000
  O        -1.7717640000        4.7983670000        7.0092130000
  H        -7.0014190000        5.9587740000       -5.8650360000
  H        -1.3562180000        3.8894100000        7.1548530000
  O        -6.3769800000        1.4781610000       -1.0954330000
  H        -5.4269790000        1.1881620000       -1.0154320000
  H        -6.4569790000        2.1281610000       -1.8454330000
  O        -1.5779800000        5.9091610000        0.0445680000
  H        -2.0679810000        5.0391620000        0.1345680000
  H        -1.8079800000        6.3391610000       -0.8254330000
  O         5.2230200000        4.5391620000        7.0155660000
  H         5.5930190000        3.8091630000        6.4355660000
  H         5.7430200000        4.5891610000        7.8655670000
  O         0.3428700000       -7.4101720000       -2.6063640000
  H         0.7343930000       -6.5673370000       -2.2887160000
  H        -0.5480420000       -7.4603620000       -2.1728170000
  O        -5.7379790000        2.0191610000        5.4255680000
  H        -4.8479800000        1.5691610000        5.2855670000
  H        -6.4679790000        1.3691620000        5.2355680000
  O         7.5430190000        2.2491610000       -5.3154330000
  H         6.9130200000        1.4891610000       -5.1854330000
  H        -6.7426660000       -3.7574830000       -6.0464740000
  O        -4.5379800000       -5.2318380000       -4.7644320000
  H        -3.8279790000       -4.5218380000       -4.7044330000
  H        -5.4179790000       -4.8418370000       -4.4844330000
  O         6.9530190000        6.4291610000        2.3155670000
  H         6.3630190000        6.4891610000        3.1155670000
  H         6.8030200000        5.5491620000        1.8555670000
  O        -1.7279800000       -0.4518380000       -4.5154330000
  H        -1.4879800000        0.2381630000       -5.1954330000
  H        -2.5079800000       -0.1218380000       -3.9754330000
  O         5.1030190000       -4.2918380000        2.2255670000
  H         4.2430200000       -4.7918380000        2.0955660000
  H         5.7230200000       -4.8318380000        2.7855670000
  O         0.3620200000       -1.6918370000        7.4355660000
  H        -0.1079810000       -1.7218370000        8.3255650000
  H        -0.1479810000       -2.2418380000        6.7755670000
  O         6.2330200000       -3.0518360000       -6.0344330000
  H         6.0330190000       -2.6218370000       -5.1544330000
  H         7.0130190000       -3.6718360000       -5.9444330000
  O         2.0230200000        1.1581610000       -7.0544320000
  H         2.4830210000        0.3181610000       -7.3444320000
  H         1.4630200000        1.4981620000       -7.8044320000
  O         2.2030210000       -3.6418370000        5.2055670000
  H         1.4330200000       -3.3018360000        5.7455680000
  H         1.8630200000       -4.1518370000        4.4155680000
  O         2.7030200000       -0.7318370000       -2.9254330000
  H         2.9630210000       -0.7718370000       -1.9654330000
  H         1.8530200000       -1.2418380000       -3.0654330000
  O         0.9420200000       -4.2618370000       -5.2654330000
  H         1.5320210000       -3.6318370000       -5.7554330000
  H         1.1320210000       -5.2018380000       -5.5554330000
  O         5.9130200000        3.6991620000       -1.7654330000
  H         6.7430200000        3.4091610000       -2.2454320000
  H         5.4230180000        4.3691620000       -2.3254330000
  O        -2.2079800000       -5.7818370000        1.6345680000
  H        -2.2579800000       -5.8318380000        2.6345680000
  H        -2.1879800000       -4.8218370000        1.3445670000
  O         2.3730210000        6.8191600000       -2.4454330000
  H         1.9130210000        7.5391620000       -2.9654330000
  H         2.3330220000        7.0191610000       -1.4654330000
  O        -4.4979800000        1.6891620000       -4.7954330000
  H        -3.6779800000        2.0791610000       -5.2154330000
  H        -4.7679800000        0.8691610000       -5.2854320000
  O         6.8730190000       -0.3918370000        0.0645680000
  H         6.8230200000       -1.0418380000        0.8145680000
  H         7.6730180000        0.1981630000        0.1945670000
  O        -3.0979800000        4.9191610000       -5.5044330000
  H        -3.5979800000        4.9291610000       -6.3644330000
  H        -3.7279800000        4.7391610000       -4.7444330000
  O         3.4312800000       -5.4856190000       -4.4687790000
  H         2.8030210000       -6.1608380000       -4.3454330000
  H         3.7404220000       -5.8587930000       -5.2554930000
  O         6.2930190000       -6.6718380000       -2.9554320000
  H         6.0530200000       -7.0418380000       -3.8554330000
  H         7.2830190000       -6.5118380000       -2.9154320000
  O        -3.8879800000       -0.7418380000       -2.4154320000
  H        -3.4379800000       -1.6418370000       -2.4454330000
  H        -4.8279800000       -0.8518370000       -2.0854330000
  O        -1.5679800000       -6.5218370000       -6.0454330000
  H        -0.5879800000       -6.7418380000       -5.9754330000
  H        -1.8779800000       -6.6918370000       -6.9754330000
  O         5.8030200000       -1.8418380000        7.1155670000
  H         6.0830200000       -2.2718370000        7.9655670000
  H         6.0530200000       -0.8818380000        7.1255670000
  O         0.3220210000        6.2791610000        2.0245670000
  H         1.2220210000        6.4191610000        1.6045670000
  H        -0.3879800000        6.2991620000        1.3145680000
  O         1.5120200000       -2.7118370000        1.7745670000
  H         1.2620200000       -2.8018360000        0.8145680000
  H         1.9920200000       -3.5318370000        2.0845670000
  O        -2.3179800000       -7.1018380000       -2.0954330000
  H        -3.1279800000       -7.0918380000       -1.5154330000
  H        -2.2879800000       -6.2718370000       -2.6454330000
  O        -4.7379800000       -7.3918380000       -5.5054330000
  H        -5.1602090000       -6.5591400000       -5.6226150000
  H        -3.8445290000       -7.6617170000       -5.2167180000
  O         1.6430210000       -5.3818380000       -2.4154320000
  H         1.1630210000       -4.9718380000       -3.1954330000
  H         2.6330210000       -5.4018370000       -2.6054330000
  O         4.5630210000       -7.6008380000        0.7145680000
  H         4.7730200000       -6.8608380000        0.0645680000
  H         5.2430200000       -7.6008380000        1.4445670000
  O        -3.1179800000        3.7791620000        0.1945670000
  H        -3.8279790000        3.5091610000        0.8445670000
  H        -3.3779800000        3.4991610000       -0.7354330000
  O         2.6130200000       -2.2518380000       -7.0554330000
  H         2.2030210000       -1.4318370000       -7.4454330000
  H         3.2530200000       -1.9918380000       -6.3254330000
  O        -6.9279790000       -2.1818370000        6.6455670000
  H        -6.0079790000       -2.1918370000        6.2355680000
  H        -6.9879790000       -1.4418370000        7.3155670000
  O        -2.0766530000       -5.2227980000        4.4682340000
  H        -1.6966530000       -6.0627970000        4.8382330000
  H        -2.9566530000       -5.0327980000        4.9082330000
  O         0.9520210000       -3.2018370000       -0.7954330000
  H         0.6320210000       -2.4818370000       -1.4154320000
  H         1.1920200000       -4.0118370000       -1.3254330000
  O         1.8687100000       -6.1539580000        0.4309900000
  H         1.1487100000       -6.1039580000       -0.2590100000
  H         2.0675570000       -5.2432860000        0.2211460000
  O         6.5830200000        3.9891610000        1.4545670000
  H         6.0330190000        3.1491630000        1.3845680000
  H         6.8430190000        4.2791610000        0.5345670000
  O        -2.4379800000       -5.1818380000       -3.9354330000
  H        -2.1679800000       -5.7718370000       -4.6854330000
  H        -2.4379800000       -4.2318380000       -4.2454320000
  O         2.9330200000        5.7291620000        6.1855660000
  H         2.1330210000        5.4991610000        6.7355680000
  H         3.7630200000        5.4691620000        6.6755680000
  O         3.4030210000        4.2091620000        3.7855670000
  H         3.0030200000        4.6491620000        4.5955660000
  H         2.9930210000        4.5791610000        2.9555670000
  O        -6.8869790000        3.2491610000        3.5755680000
  H        -6.8369790000        4.0591620000        4.1655680000
  H        -6.2630320000        2.6128350000        3.1862160000
  O         1.4420200000       -6.8518380000        6.8055670000
  H         1.6920200000       -7.0518380000        5.8555670000
  H         2.1620200000       -6.2918380000        7.2255670000
  O         2.0930200000        3.4191610000       -5.5844330000
  H         1.1030200000        3.4791630000       -5.4844330000
  H         2.3230210000        2.6191620000       -6.1444330000
  O        -0.6579800000        2.7591610000       -3.5354320000
  H        -0.7979800000        2.8291610000       -2.5454330000
  H         0.1820200000        2.2491610000       -3.7154330000
  O        -3.6079800000        0.3881600000        5.2955670000
  H        -2.7479800000        0.5081610000        5.7955670000
  H        -4.0279800000       -0.4818370000        5.5655670000
  O         5.0330200000       -3.8818370000        5.4055680000
  H         5.2430200000       -3.1418370000        6.0455670000
  H         4.1430200000       -3.7118360000        4.9755670000
  O        -7.0679790000       -7.6608380000        6.0955660000
  H        -7.5279790000       -6.8408370000        5.7555680000
  H        -6.0879790000       -7.4708380000        6.1855660000
  O        -4.0379800000        3.2591610000       -2.2054320000
  H        -4.1079800000        4.0891610000       -2.7654330000
  H        -3.9979800000        2.4591620000       -2.8054330000
  O        -2.0479800000       -2.3718370000        1.4345670000
  H        -1.9279800000       -1.7118380000        0.6945670000
  H        -1.5879800000       -2.0318370000        2.2645670000
  O         4.8130210000        5.7391610000       -3.3354330000
  H         5.3130200000        6.5091610000       -2.9354330000
  H         3.8630210000        5.7591610000       -3.0154330000
  O         5.0130200000        6.7091620000        4.2055670000
  H         5.4830200000        6.8391610000        5.0755680000
  H         4.3530200000        5.9691620000        4.2955670000
  O        -4.1679800000        7.3591610000        6.0755680000
  H        -4.3779790000        6.9191610000        5.2055670000
  H        -3.1979800000        7.6191620000        6.1055670000
  O        -3.6879800000       -0.2318370000       -6.7944330000
  H        -3.0079800000        0.3181610000       -7.2644320000
  H        -3.2879800000       -1.1118370000       -6.5244330000
  O        -7.3969790000        0.0481620000       -6.0744330000
  H        -6.9822850000        0.4965040000       -5.3126820000
  H        -6.7969790000        0.5181610000       -6.7244320000
  O        -1.9779800000        0.9581620000        3.0755680000
  H        -1.5379800000        1.8481620000        2.9855680000
  H        -2.6079800000        0.9581620000        3.8455660000
  O         5.8930200000        0.8781600000        3.2355680000
  H         5.1430200000        0.8781600000        2.5755680000
  H         6.2630190000       -0.0418380000        3.3255680000
  O         4.3830200000       -2.4918370000       -4.4654330000
  H         4.5130200000       -3.3318370000       -3.9254330000
  H         4.0930190000       -1.7518380000       -3.8654330000
  O        -4.6379800000       -5.6118370000        5.0955660000
  H        -4.8679800000       -5.2418380000        5.9955680000
  H        -4.9379800000       -6.5618380000        5.0355670000
  O        -7.3379790000        5.3591610000        5.6055670000
  H        -6.8079790000        4.8691620000        6.2855670000
  H        -7.1179790000        6.3391610000        5.6555680000
  O        -0.3879800000       -1.4018370000        3.4255680000
  H         0.2020200000       -1.6618380000        2.6655680000
  H        -0.6679800000       -0.4418370000        3.3155670000
  O        -4.6379800000       -7.1118370000       -1.0354320000
  H        -4.7479800000       -6.1718380000       -0.7054320000
  H        -4.4715550000       -7.5963920000       -0.2228110000
  O        -7.0469790000       -4.0718370000       -3.4754330000
  H        -7.0269780000       -4.8318380000       -2.8354330000
  H        -7.5269780000       -3.3018360000       -3.0754330000
  O         2.5230200000       -0.0818380000        2.4455670000
  H         2.6730200000        0.1281620000        3.4055680000
  H         2.2230210000       -1.0318370000        2.3555670000
  O         5.3230200000        0.6381600000       -6.7954330000
  H         5.6630200000       -0.2918380000       -6.6454330000
  H         5.5030180000        0.9081610000       -7.7454330000
  O         2.9730210000        5.5891610000        1.2745670000
  H         3.0430200000        4.7491610000        0.7245680000
  H         3.5930200000        6.2791610000        0.9145670000
  O        -4.5179800000        0.3581610000        2.2755670000
  H        -3.5879800000        0.7181600000        2.3255680000
  H        -4.5779800000       -0.4918380000        2.7955670000
  O        -4.3179800000       -2.6518370000        2.8455660000
  H        -4.8379800000       -3.4818370000        2.6755680000
  H        -3.5479800000       -2.6018370000        2.2055670000
  O         3.6730200000       -3.9418370000       -5.9944330000
  H         3.2230210000       -3.3118370000       -5.3544330000
  H         4.6030200000       -3.6318370000       -6.1644330000
  O         3.8930220000       -5.6718380000        7.5555670000
  H         3.8930220000       -5.0318370000        8.3255650000
  H         4.1730180000       -5.1918370000        6.7255670000
  O        -7.6279790000        5.5191610000       -5.2154330000
  H         7.4116850000        2.6898610000       -4.4496110000
  H        -7.5279790000        4.5291610000       -5.0854330000
  O         2.3130210000        0.2181630000        5.1655680000
  H         2.7230210000       -0.1018370000        6.0255670000
  H         1.3530200000       -0.0518370000        5.1355670000
  O        -7.3079790000       -2.3018370000        3.9255680000
  H        -6.4579790000       -2.6318370000        3.5155660000
  H        -7.1779790000       -2.1518370000        4.9055680000
  O         0.4420200000       -2.0218370000       -3.9654330000
  H         0.5120200000       -2.9118370000       -4.4254330000
  H        -0.4979800000       -1.6818370000       -4.0454330000
  O        -0.9979800000       -3.1018370000        5.4755670000
  H        -1.3379800000       -3.9918370000        5.1755680000
  H        -0.7379800000       -2.5618370000        4.6755680000
  O        -2.9779800000       -2.7418370000       -5.3054330000
  H        -2.3679800000       -1.9418370000       -5.2654330000
  H        -3.9279800000       -2.4318370000       -5.2354330000
  O        -6.1179790000        3.6291620000        7.4455670000
  H        -5.8979790000        3.0191620000        8.2055660000
  H        -6.0179800000        3.1391630000        6.5855680000
  O         5.7630190000        2.8491620000        5.1255670000
  H         6.0030180000        2.2191620000        4.3855670000
  H         4.8630200000        3.2491610000        4.9455670000
  O         5.3130200000        0.8081600000       -4.1254320000
  H         4.4530200000        0.4981610000       -3.7054320000
  H         5.2730190000        0.6681610000       -5.1154330000
  O         1.3220200000       -6.8818380000       -5.8854330000
  H         1.8320200000       -6.8718380000       -6.7454320000
  H         1.8820210000       -7.3018380000       -5.1754330000
  O         5.0930190000        1.5281620000       -0.4954330000
  H         5.6930190000        0.7181600000       -0.4754330000
  H         5.4930200000        2.2181610000       -1.0954330000
  O        -5.0779800000       -4.4818380000       -0.0154320000
  H        -5.8679790000       -3.9718370000       -0.3554320000
  H        -5.1679800000       -4.6318370000        0.9645680000
  O         4.0114260000       -6.6853130000       -7.1350630000
  H         3.9569930000       -5.6757320000       -7.2398060000
  H         3.4422240000       -7.0481060000       -7.9157400000
  O         0.5120200000        2.2791620000        6.5055680000
  H         0.9120200000        2.2691620000        5.5855680000
  H         0.6120200000        3.1991620000        6.9055680000
  O        -3.9879800000        5.1391620000        7.6855670000
  H        -4.1179800000        6.0691600000        7.3455660000
  H        -4.8279800000        4.6191620000        7.5555670000
  O         2.6830200000        3.2391610000       -0.2554340000
  H         1.9830210000        2.7691620000        0.2845670000
  H         3.2730200000        2.5591630000       -0.6854320000
  O         2.4330200000       -5.3818380000        2.4955680000
  H         2.3530200000       -5.7418380000        1.5655670000
  H         2.4130220000       -6.1418380000        3.1455670000
  O        -5.1579800000        5.7391610000       -4.3154330000
  H        -6.1179790000        5.7491610000       -4.5854330000
  H        -5.0379800000        6.2691610000       -3.4754330000
  O        -6.9579790000       -4.2918380000       -6.8854330000
  H        -1.1260200000        5.2845710000        6.4143640000
  H        -6.6479790000       -3.5218370000       -7.4454330000
  O         6.6930190000        0.8181600000        6.7655660000
  H         6.1230190000        1.3381620000        6.1355670000
  H         7.6530200000        0.9381620000        6.5255670000
  O         1.6882600000        0.1970720000        8.6809010000
  H         1.5182600000        1.0270720000        8.1408990000
  H         2.5882600000       -0.1729270000        8.4608990000
  O         4.1230190000        5.6091610000       -6.0254330000
  H         3.1330210000        5.4991610000       -6.0054330000
  H         4.4630200000        5.7591610000       -5.0954330000
  O        -1.5779800000        0.6781610000        7.0955660000
  H        -1.0179800000        1.4881610000        6.9255680000
  H        -0.9879800000       -0.1218380000        7.1255670000
  O         7.2230200000       -5.6308370000        2.3755670000
  H         7.5530200000       -4.9908380000        1.6855660000
  H         7.8830190000       -5.6908380000        3.1255670000
  O         6.7930190000        4.4591620000       -6.4444330000
  H         6.8876110000        4.8194710000       -5.4916820000
  H         7.7530180000        4.3891620000       -6.7044330000
  O         4.5430200000       -4.4918380000       -2.7254330000
  H         5.1930190000       -5.2318380000       -2.8354330000
  H         4.7430210000       -3.9918370000       -1.8854330000
  O        -1.7679800000       -0.2918380000       -0.6954320000
  H        -1.2679800000        0.5581600000       -0.8854330000
  H        -2.6479800000       -0.2718370000       -1.1754330000
  O         0.8820210000        5.9991610000       -7.0554330000
  H         0.4220200000        6.1491620000       -6.1754330000
  H         1.3220200000        6.8491610000       -7.3554330000
  O         0.8820210000        1.8191610000        1.3945680000
  H         1.4220200000        1.1291620000        1.8745680000
  H         0.5620190000        2.5091610000        2.0545680000
  O        -6.9179790000        4.6591610000       -0.6854320000
  H        -6.9279790000        4.1891610000        0.1945670000
  H        -6.0979800000        4.3791620000       -1.1954330000
  O        -3.4279800000       -3.5018370000       -2.0154330000
  H        -3.1279800000       -4.2218380000       -2.6354330000
  H        -3.8179790000       -3.9018370000       -1.1854330000
  O        -6.2169790000        7.1291620000        3.8255680000
  H        -7.1469790000        6.8791620000        3.5555670000
  H        -5.9569800000        6.6291620000        4.6455670000
  O        -4.5379800000       -2.2718370000        5.5855680000
  H        -4.1579800000       -2.8618370000        6.3055670000
  H        -4.1379800000       -2.5318370000        4.7055670000
  O         2.0312750000        6.6697340000        4.2280590000
  H         1.6729780000        7.5368370000        3.9929200000
  H         3.0037240000        6.6692160000        4.2124560000
  O        -0.0079800000        5.5591620000       -4.2054320000
  H        -0.4679800000        4.6891610000       -4.0354320000
  H         0.9020200000        5.5291610000       -3.7954330000
  O        -1.5279800000       -7.6308370000        5.6255670000
  H        -1.5779800000       -6.8108380000        6.1955670000
  H        -0.6379800000       -7.6608380000        5.1755680000
  O         5.8130200000       -7.2218380000       -5.5354320000
  H         6.1630200000       -7.6318380000       -6.3754320000
  H         4.9130210000       -7.6018380000       -5.3354330000
  O         5.2930190000       -3.2118370000       -0.3054330000
  H         4.7030200000       -2.4118370000       -0.2654320000
  H         5.4430190000       -3.5618370000        0.6245680000
