# Supplementary material for: Water–air interface revisited by means of path-integral ab initio molecular dynamics
Source: Phys Chem Chem Phys. 2024 Jul 25;26(31):21290–302. doi: 10.1039/d4cp02500h (PMC11305098; doi:10.1039/d4cp02500h)
Supplement: CP-026-D4CP02500H-s001 [file CP-026-D4CP02500H-s001.zip › data supporting-input files/256.water.xyz]

  O         3.8522128918      -10.7314239911      -12.2337227602
  H         3.5600827890       -9.8621835727      -11.8610011781
  H         3.1208699061      -11.0408269497      -12.8451362451
  O        -2.9205084890        0.6613592667      -11.4867614259
  H        -2.4809572423        1.2151458602      -12.1981627264
  H        -3.1361689888        1.2754448224      -10.7520091231
  O        -9.5279934305       -8.2063821924        6.4528491658
  H        -8.5500539673       -8.2414120711        6.4601491782
  H        -9.7367824832       -8.2925519757        5.4967535951
  O         5.8689805135        0.9169469668        7.1653525129
  H         6.6357072682        1.2353183593        7.6452918135
  H         6.1061063684       -0.1022318665        6.9972967807
  O        -5.0573483044       -1.7981949379        7.1435525388
  H        -4.7238263551       -1.0921652148        6.5155973718
  H        -5.9230152706       -1.3996511564        7.2913003935
  O         5.9676787132        7.5506443621       -8.2631100420
  H         5.7141414588        7.5019056856       -9.2418482363
  H         5.3704191576        7.1952307273       -7.6258815390
  O         1.0722780169       -2.5240447168      -10.9833460256
  H         2.0147928198       -2.6632656745      -10.7563332342
  H         0.8015738451       -1.7299942036      -10.5099637168
  O         9.8961422884      -11.7387147677       -8.7438773314
  H        10.6688821562      -12.3208107360       -8.8396281848
  H         9.1535676283      -12.4288629680       -8.7309297372
  O        -0.2935201404       -0.1253590498      -10.6312784554
  H        -1.1740153831        0.1864681156      -10.9513465104
  H         0.3950925488        0.5251364168      -10.8652349466
  O         8.2933369459        2.1521030693       -9.6302969681
  H         8.1800699466        1.2078774800       -9.7547674997
  H         9.2317123481        2.2913140253       -9.3297401088
  O         5.5736593051        7.3316900834      -10.9745407723
  H         4.8034994288        7.8588415095      -11.3812396015
  H         6.3799596816        7.6432396484      -11.4305050658
  O         2.6505582323        3.6549132891      -11.6914973173
  H         2.9345798780        2.7211568477      -11.6154732186
  H         3.0601627746        4.1302023664      -10.9297947787
  O        -7.4782620456       -8.5837019802       -9.9504981679
  H        -6.7136339948       -9.1794995868      -10.0425651024
  H        -8.1126655268       -8.9958815678       -9.3211127602
  O        -0.9270590616        5.3304923746      -13.1129224370
  H        -1.1752045902        6.2811514893      -13.0004489250
  H        -0.7351247045        5.1064858187      -12.1958030018
  O         2.1448784869        5.9402452409      -13.2255325053
  H         2.1744488419        4.9763372333      -12.9784259350
  H         1.1416452975        6.0786152302      -13.4480343218
  O        -2.5918853980        6.5477453651      -10.4308790288
  H        -3.4175443569        5.9649056283      -10.3962617246
  H        -2.9441872841        7.4627102020      -10.2926712164
  O         0.7517722243        1.2186887446      -13.6174671715
  H         1.3236018653        1.5711904576      -14.2860416397
  H         0.8872867764        0.2021261229      -13.5374877757
  O         6.1550554025       -2.1621381517       -9.5201080686
  H         6.2035764993       -2.2806252896       -8.5400640425
  H         6.3603323748       -3.1085288229       -9.7951635460
  O        -1.2899844844       -6.7752579569      -10.5705392110
  H        -1.9644446343       -7.1793727865      -11.1283207357
  H        -1.4557389346       -5.8060647733      -10.5777728422
  O         7.9776804604        4.6952720371      -10.7924888662
  H         8.6829960808        4.9720415406      -11.4363730649
  H         8.0419150455        3.7233421446      -10.6355190623
  O         1.2960079959        7.2147886189      -11.0490126867
  H         2.1047530798        7.4015537490      -10.4526219095
  H         1.7050072156        6.6386359933      -11.7599985779
  O        -0.0054526559        9.6361503445      -11.2738773952
  H         0.1455772960        8.6674451395      -11.2388610049
  H        -0.9096340317        9.8380941295      -10.9225791281
  O        -5.2080924548        8.8607249290       -9.2711966425
  H        -5.3312295290        7.9126642027       -9.0917623772
  H        -4.2401178466        8.9647002197       -9.4628002110
  O        -1.2066090497       -3.9042903281      -10.5040641597
  H        -0.4218241041       -3.5708674368      -10.9800805903
  H        -1.8811596510       -3.1230653060      -10.5749455574
  O         1.8025813895       -1.3045923073      -13.4277980175
  H         1.3221863834       -1.8243409891      -12.7208584429
  H         1.8595734966       -1.8183504245      -14.2619880539
  O        -3.8863605038        2.0406747499       -9.4227682185
  H        -2.9691171736        2.3548772025       -9.1248229889
  H        -4.1935387267        1.2665593578       -8.8537648100
  O         6.7308359341       -4.6507405813      -10.5103751287
  H         7.5394767390       -5.0901102296      -10.1075336123
  H         6.0872743034       -5.1281544896       -9.9039253193
  O         9.4475685044       -4.8344059043       -9.0696357988
  H         9.9463777705       -4.8275253917       -8.2258630117
  H         9.1489290319       -3.9081259741       -9.3291652469
  O         8.1121448962       -0.4157580450      -10.4812900446
  H         7.3185769728       -0.9699782822      -10.1313027600
  H         7.9445108652       -0.1326251882      -11.4445287137
  O        -5.1080459979       -8.6381189096       -7.4888513417
  H        -5.7093969727       -7.9315138172       -7.8386348442
  H        -5.3693383475       -9.4502352615       -7.9695487139
  O        -8.8904047536        3.1022086742       -9.0204933588
  H        -8.0888286363        3.2430358808       -9.5422345276
  H        -8.6030355462        2.7939150574       -8.1088946394
  O        10.3303040014       -9.1494440749       -7.9685814813
  H        10.0594193549      -10.1207435408       -8.0524704099
  H         9.5820380812       -8.5051432770       -8.0311403728
  O         3.7628498516       -8.0683453130      -11.1913382884
  H         2.9065343487       -7.5921443005      -10.9345173339
  H         4.4726012282       -7.4916488600      -10.8998032273
  O        -6.4414201980       -9.0435195161       -4.9354655247
  H        -5.9089247558       -8.7157899012       -5.6856163061
  H        -6.4875542177       -8.1921425622       -4.3457165623
  O       -11.6092254030        6.0297491874       -8.4710075814
  H       -12.4200855684        6.5425393448       -8.3316728266
  H       -11.6057836536        5.6165078632       -9.3985314527
  O         1.1332613469       -9.4560218236       -8.9765124162
  H         0.8998243440       -9.7176127292       -9.9058350951
  H         1.1053244394      -10.2201826254       -8.3890391397
  O        -8.4742277551       -0.7703269079       -6.9982980477
  H        -7.7884730638       -1.4794479103       -6.9833330270
  H        -9.2305956217       -1.0977336827       -7.5273405877
  O        -0.1133007262        2.8389312490      -10.8947893633
  H         0.7519979614        3.2425843265      -11.1740962024
  H        -0.6548335584        2.5292381332      -11.6055479050
  O        -2.5448325839        9.8262196713       -9.8320887624
  H        -2.1925193009        9.6250516660       -8.9196488717
  H        -3.0996353843       10.6275722015       -9.7363308409
  O         2.6553724439        1.1098875952      -11.1134024736
  H         2.6044436114        0.6928984806      -11.9441334683
  H         2.9483370998        0.4304981009      -10.3889913903
  O        -0.1057845202        5.5121941958       -9.4276736476
  H        -1.0053651105        5.7708602222       -9.5740090061
  H         0.4121700411        6.1019768961      -10.1021110438
  O        -6.0872140827        3.6262171569      -10.5046095124
  H        -5.6647696001        4.3662110121      -10.0502032550
  H        -5.4634803905        2.8100975025      -10.3460460773
  O        -6.7490723051       -6.2029634695       -8.4238566537
  H        -7.0052845239       -6.8197364269       -9.1845311469
  H        -6.2469853538       -5.3850430218       -8.7902362818
  O         3.2976386088       -2.7946815176       -9.5825502627
  H         4.2888891826       -2.5658139584       -9.6391201269
  H         3.2094792927       -3.6124436852       -9.0404143838
  O        -1.5146441536        2.5811317316      -13.3840280261
  H        -0.6692363286        2.2379102490      -13.7217910094
  H        -1.5418604771        3.5935634828      -13.5110676091
  O         8.3078245872       -7.2402061391       -8.1507959859
  H         8.1428281677       -7.0248617876       -7.1363128055
  H         8.9413307001       -6.5396950997       -8.4710722303
  O         5.7105502228       -7.0402019101       -9.2889536553
  H         6.6662948987       -7.0487216253       -8.9432441025
  H         5.1867643915       -6.5294652948       -8.6358501670
  O        -3.5573692781       -2.1306303855      -10.4339622467
  H        -3.6206761549       -1.3947276781      -11.0843422708
  H        -3.8179029413       -1.5793075946       -9.6229353202
  O        -8.6713902609       -5.0609425649       -7.0535167031
  H        -7.9377109254       -5.6454208844       -7.4357034142
  H        -8.9392577630       -5.3357814222       -6.1467103802
  O         1.3585348608       -6.9894328620      -10.2986881701
  H         0.3938212252       -6.9138097462      -10.5875978410
  H         1.3223455918       -7.7069333754       -9.6366420640
  O        -5.4430261773       -3.7396621419       -8.7817984707
  H        -4.4657696738       -3.8868323629       -8.4886847107
  H        -5.3072555791       -3.4326906447       -9.7134344844
  O         9.2968775795       -1.9518282603       -8.3347180807
  H         8.8443630592       -1.2928831883       -8.8859515098
  H         8.6899084583       -2.0545587570       -7.5604145225
  O        -8.1651266600        2.0020432716       -6.5191371007
  H        -8.3093156591        1.0097601045       -6.7195293157
  H        -7.2042144139        2.1724395422       -6.3462364398
  O        -6.9086582952       -2.9486379878       -6.4971503558
  H        -6.2592479756       -3.1482041519       -7.1679963696
  H        -7.6439099357       -3.6597998349       -6.5920178333
  O         3.9932506813       -9.1794655177        3.5707387388
  H         3.1519422016       -9.1141640947        3.9895682109
  H         4.5916997943       -9.4172617090        4.3281011769
  O         3.6812672965        4.6735350750        4.5375115358
  H         2.8353923037        4.8520781337        5.0815794241
  H         4.3374682383        3.9499117793        4.9211743928
  O         5.5794223051        2.7837325236        5.0375029955
  H         6.5415366120        3.0139630016        4.9769486361
  H         5.5628191968        1.9874542449        5.6876894256
  O         1.6672169127        5.8312647716        6.1078873709
  H         2.2054184282        6.5405034064        5.7050566963
  H         0.8303086070        5.8138186795        5.6145376473
  O         4.8917361069        6.9380306337        3.3815069387
  H         4.7346888339        6.1560937908        4.0207618285
  H         5.6421221049        6.7072909474        2.7938420105
  O        -2.0781860499        8.7077890049        3.0147433026
  H        -2.0112329545        9.4874240729        3.6144349180
  H        -2.4560939707        9.1389641150        2.1596973977
  O        -3.7230143908       -4.4437736048        8.1730950266
  H        -2.7553031395       -4.4707822657        8.1182128360
  H        -3.8041333657       -3.4605931745        8.0524558499
  O         8.5475885918        3.0635447428        3.9581772634
  H         8.5331106318        3.0051970828        2.9523685060
  H         8.5423219542        2.1258596020        4.2608720844
  O        -3.2561558257        6.1250279978        3.8971651669
  H        -2.8100928223        6.8484973287        3.4326340290
  H        -4.0219069559        6.5584584873        4.3618012505
  O        -0.6612440065        5.3194613948        4.3413847997
  H        -0.4843124671        4.5460380170        3.7560784283
  H        -1.6047085120        5.4926118122        4.2062748086
  O       -10.0634022554        7.4173462395        4.8952620592
  H       -10.4886458146        8.1330797568        5.4374138369
  H        -9.7608631494        7.8458677289        4.0906932426
  O         1.0446533632       -9.5192941372        4.4832648161
  H         1.3482860879      -10.4109281884        4.0997617532
  H         0.7852797836       -9.0334433311        3.6215036244
  O        -2.3682037539        1.6621912389        4.2169415313
  H        -1.8930392040        1.5803441488        3.3159265334
  H        -1.5741827856        2.0092296947        4.7751890015
  O        -5.4409314006        7.5398403903        4.5485266108
  H        -5.1625811840        8.4925945861        4.4079643124
  H        -6.1169007151        7.6338435889        5.2657208108
  O        -8.4686000839       -2.4133043608        4.7935371148
  H        -7.6093291979       -2.6596364942        4.3776542574
  H        -8.2490711506       -1.7853997501        5.5529984549
  O        10.8119956290        4.9725306501        4.4142757188
  H        10.4486294441        5.8655923950        4.6360681051
  H        10.0173174736        4.4057255912        4.3945831329
  O        -1.2101744306       -1.4975351728        5.7948103106
  H        -1.1402328220       -1.6303221523        4.8047854631
  H        -2.1133417495       -1.0183738237        5.8370567556
  O         4.9063739438       -4.8686118524        4.1585948034
  H         5.2067658088       -4.1312903695        3.6274988448
  H         5.3112998338       -5.6605061948        3.7074526676
  O         6.3447934694       -7.4190480222        3.3461035480
  H         6.8208192357       -7.3576624088        2.4943315992
  H         5.5028115550       -7.8228975058        3.0146319553
  O         9.8424118133       -4.5441383818        5.8430036200
  H        10.4239779964       -5.1949488938        6.1802187768
  H        10.4697448143       -3.7844265693        5.6357424008
  O        -0.2000780251        2.5315669888        5.7402347670
  H         0.3662491219        1.7984100677        6.0432505667
  H        -0.3361030009        3.1252737378        6.5128525622
  O         1.0075063147        7.2601995406        3.2444987920
  H         0.2508201521        7.8664355766        3.0494951409
  H         0.4862952221        6.4130154527        3.4784444879
  O        -3.5439433856       -5.9958461777        4.0055569973
  H        -4.1052352492       -5.6436127526        4.7109485462
  H        -4.1521889038       -5.9667988877        3.2105612317
  O         8.8786100756       -8.6483793447        3.9105009597
  H         9.1215372084       -7.7422403493        3.6158497272
  H         7.9928101343       -8.4959200907        4.3590179335
  O         1.0541419822        0.0515964708        5.7660100502
  H         1.2358576593        0.0863196941        4.7632882278
  H         0.3408803360       -0.6382690920        5.9199141537
  O        -5.0918254021       -9.5634271858        3.9157118783
  H        -5.6791838158       -8.8382655245        4.2729667904
  H        -4.1608714014       -9.2055302306        4.0531026698
  O         5.8994027462        9.1840020284        5.3453560500
  H         5.4489322544        8.5223909577        4.7472742582
  H         5.9447914510        8.6301432318        6.2146639044
  O         1.3664618513       -7.4016663921        6.4060284649
  H         0.4128337596       -7.0973255070        6.6264204383
  H         1.2684939581       -8.1945731083        5.8835443340
  O         6.9185405413       -1.3660389330        6.2839253722
  H         6.4076992397       -1.5122568383        5.4354099319
  H         7.1564394693       -2.2464268270        6.6642387199
  O        -2.4284603724       -8.4403928980        4.4449818778
  H        -2.6237647343       -7.4502976783        4.2382618247
  H        -1.6625515446       -8.4401808719        5.0575554623
  O         8.5753876857        0.6846522590        5.5423593455
  H         7.8581219694        0.0840101302        5.8566388857
  H         9.1786102281        0.2046224237        4.9026031815
  O        -6.6591539293       -7.5392350458        5.3504832831
  H        -5.9705508760       -7.0427985698        5.8581198316
  H        -6.9060097285       -6.9459986247        4.5585681503
  O         7.0312105666       -4.0891041554        6.7420641682
  H         7.9310924838       -4.4257182527        6.5201898755
  H         6.6208224281       -4.4242579507        5.9082801191
  O        -5.2328689981       -4.7292782821        5.9893406662
  H        -5.2148412505       -3.7786341003        5.7896785728
  H        -4.8091149152       -4.9500268858        6.8868395703
  O        -7.5835838662        8.2512246255        6.0339623548
  H        -8.4771471107        7.8632883024        5.7522612131
  H        -7.7513317630        9.1261634356        6.3804449530
  O         2.2937538333       -5.3252255856        4.8476961602
  H         2.1888481385       -6.1093410263        5.4237075771
  H         3.3066895122       -5.2528834767        4.7066408551
  O        -6.5821782595        0.8825116503        4.7075877443
  H        -6.4326259624        1.9105183893        4.9125012091
  H        -5.6693806753        0.5090887946        4.9492890326
  O        -4.0944017891       -0.2036787676        5.0012090380
  H        -3.4554458102        0.4902124366        4.6209712726
  H        -4.1388171823       -0.8415169595        4.2480287732
  O         8.3211958485        9.3903519752        6.7289358603
  H         7.6384816164        9.6196178428        6.0964925012
  H         8.8629226492       10.2219095810        6.7207948846
  O        -1.3348287006       -6.6809319803        6.8091241302
  H        -1.5090242998       -6.8116110111        7.7436603523
  H        -1.3293908473       -5.6949108220        6.6553174268
  O         2.8830680925       -1.6811776315        6.8188113400
  H         2.2960725461       -1.0925101845        6.2718124232
  H         3.5962946228       -1.2345670570        7.2346316568
  O        -7.9368307909       -0.3513786167        6.6113791457
  H        -7.5814300109        0.1836490905        5.8447968493
  H        -8.8342109429        0.0096416166        6.8756126384
  O         1.6065580986       -4.2585413367        7.3991768569
  H         1.9464632186       -4.5591901003        6.5281175835
  H         1.9108785230       -3.3607102548        7.5692025317
  O        -6.5019046759        3.4911230445        4.9763728767
  H        -5.7366454629        3.7600482479        4.4756711163
  H        -7.2057841538        4.1400917235        4.8867351370
  O        -5.0434145543        6.0495598416       -8.6417395088
  H        -4.2442914263        5.8923353921       -8.0911109793
  H        -5.8597568799        6.0936680472       -8.1310796764
  O        -1.5099094813        8.8356866318       -7.3725860618
  H        -0.5823864308        8.3785097460       -7.3503049564
  H        -1.6905106097        9.1296080046       -6.4585558935
  O         6.2607848291        3.1946082871       -8.2586124837
  H         7.1295102303        2.8841091933       -8.7625778435
  H         6.4766598600        3.7220722737       -7.4420322968
  O         2.3419690344       -5.0027666150       -8.4424736599
  H         1.7150109816       -4.6873537631       -7.6706624692
  H         1.9311666858       -5.4460300882       -9.1972191009
  O        -8.5935929282        7.3908606524       -5.5290418042
  H        -9.5007987733        6.9472681362       -5.6185288883
  H        -8.7661803552        8.3561121585       -5.4668495076
  O         4.0369103631        4.6742627354       -9.1793652907
  H         4.9315247590        4.2563077924       -9.2233306858
  H         4.1170885809        5.6288421080       -9.4212969861
  O         2.9846799366       -0.2426154311       -8.7664581666
  H         3.7896611170       -0.0443436381       -8.2257262025
  H         3.1520707681       -1.2026316939       -9.0365469858
  O        -0.8597144207       -3.0266348346       -7.9027198590
  H        -0.7613968761       -3.1985964520       -8.8735754417
  H        -1.1963070964       -2.1208773180       -7.8785225749
  O         3.1390940439        7.4728242305       -9.0640800962
  H         2.4266201635        7.4898541364       -8.3123074503
  H         3.6483179260        8.3279684848       -8.9453330167
  O        10.5448541758       -9.4902806729       -5.2308029280
  H        10.3578193388       -9.2861367224       -6.1769924178
  H        11.4450597333       -9.1734456702       -5.1552521702
  O        10.0628055184        3.6471931024       -5.0470218454
  H         9.7960105067        4.3958825523       -5.6448489162
  H        10.5257040983        2.8558114857       -5.5591293015
  O        -0.6427926019        4.5636633754       -6.5199379538
  H        -1.0091831479        3.9089018747       -7.2190888130
  H         0.2177289208        4.7997912063       -6.8274645116
  O         0.8695904402        7.3148697955       -7.5156436985
  H         0.6320041977        6.5766245624       -8.0750261232
  H         1.1418992987        6.9200792447       -6.6898052505
  O        -0.8107424435        0.1595617131       -7.9124934049
  H        -0.3411433506        0.0442195063       -8.8210069275
  H        -0.0673421628        0.0189689158       -7.2423268489
  O         6.3084585432       10.1710804458       -7.5492650352
  H         5.5172107517       10.4891802427       -8.0449963928
  H         6.3610749336        9.2224932111       -7.6843745439
  O         3.2342623232       -9.0696770409       -6.1737400406
  H         4.0684953167       -9.4867469431       -6.3624098451
  H         3.2882990227       -8.1644456687       -6.4392107421
  O        -3.1833866895       -4.5107941556       -7.3565484702
  H        -2.2868542275       -4.2642203917       -7.6674758140
  H        -2.9854675931       -5.2956136487       -6.8140547561
  O        -7.7289735193        6.1337504809       -7.9872014952
  H        -7.9956820376        6.6805195167       -7.1870088299
  H        -8.2147812182        5.2835785550       -7.8865130874
  O        -1.3622187516        2.8418465345       -8.2828244525
  H        -0.9717807710        2.9839086959       -9.2172309155
  H        -0.9243795274        1.9826244028       -7.9630959619
  O         3.8840298334       -6.6201006191       -7.1868194213
  H         3.2408251879       -5.9023846465       -7.5996407817
  H         4.3852857000       -6.0449007199       -6.5170323494
  O         2.1961199049        4.6624626935       -7.0098699201
  H         2.7186396375        4.5624271249       -7.8728405268
  H         2.3698896794        3.7596814505       -6.5781814046
  O         4.8357597991        1.3766285036       -7.2815084203
  H         4.1444838999        1.7893047593       -6.7800842502
  H         5.4020092315        2.0467790966       -7.7744104808
  O         9.0548081047        5.6969573061       -6.2202102482
  H         8.9408335591        5.9849383693       -7.1664064286
  H         8.0803343050        5.3260380387       -5.9515285752
  O        -2.7981094696       -7.2571299400       -5.9572477971
  H        -3.4974751141       -7.7776431331       -6.4067146401
  H        -1.9137658102       -7.4301567131       -6.4575046536
  O         5.5312120939       -2.6759390402       -6.8076923570
  H         6.2996432232       -2.2636183799       -6.4125925211
  H         4.5659874373       -2.3465644245       -6.3796136742
  O        -3.5522904157       -0.5697713704       -7.9834095132
  H        -2.6686671074       -0.1564440887       -7.8558363512
  H        -3.8417546165       -0.9796969424       -7.1404787338
  O        -4.5536619187        9.4001318952       -3.5191873588
  H        -4.7024760299        9.6344593512       -2.6447741131
  H        -5.2405549335        9.7781892899       -4.0579569059
  O         3.9806984829       -9.8241374072       -8.9045148539
  H         4.2259325636       -9.2981002495       -9.6930368514
  H         3.0617596992       -9.5548926981       -8.8257455604
  O        -7.2595908772        2.5973644327       -3.0043761501
  H        -6.8898092906        2.3860599948       -3.9218486688
  H        -7.7463276210        3.4089569216       -3.1279921800
  O        -1.9970028284        9.7069513495       -4.6663257518
  H        -2.8748816913        9.7183210591       -4.1941439563
  H        -1.6709608995       10.6095449405       -4.6699734860
  O        10.1283888169       -5.8415439883       -4.5270326211
  H        10.1755112525       -6.5924460801       -3.8357177814
  H        10.3621359832       -5.0873350828       -4.0246230176
  O         7.9926141131       -1.7029001335       -5.8688778563
  H         7.4947350006       -0.9211693554       -5.5787457342
  H         8.3552262061       -2.1090867418       -5.0680143709
  O        -5.6076934957        2.6349600587       -5.4838545092
  H        -5.5175015101        3.6136337195       -5.6710579315
  H        -5.1644864598        2.5350336638       -4.5195577514
  O         7.6529654321       -6.5900437379       -5.5891669961
  H         7.3508776533       -7.4006502769       -5.1532925852
  H         8.3634024694       -6.1824166959       -5.0465310453
  O        -0.3226214782       -7.7913859111       -7.1249401697
  H         0.1491945158       -8.1425931180       -6.3037642530
  H        -0.0279123884       -8.4577007954       -7.7925138990
  O        -9.1045807110       -2.8774074734       -3.0130464657
  H        -8.9059971708       -2.0130992694       -3.4623073639
  H        -9.8527592259       -2.6548040495       -2.3755922203
  O         6.2789825142        0.4658269964       -5.0868298043
  H         5.6578063299        0.7443334726       -5.8402477009
  H         5.7216421017        0.0181979460       -4.3572144291
  O        -4.0652485770       -2.1632972268       -5.8835685932
  H        -5.0161096248       -2.2897482151       -5.7947268719
  H        -3.7280943055       -3.0314002797       -6.1497345978
  O        -6.3352801543       -6.6885966518       -3.2401151517
  H        -5.9346356233       -7.2627159559       -2.5488434535
  H        -7.0836354197       -6.1689369086       -2.7798762636
  O        -8.6387037763       -0.7087725490       -4.3861403106
  H        -8.6547787395       -0.8644107264       -5.3953869586
  H        -7.7627258291       -0.2848682726       -4.1350919350
  O        -4.9935261351       -4.9936212455       -4.5211819171
  H        -5.4481447041       -5.7082947245       -3.9610244912
  H        -5.6008279779       -4.8283763211       -5.2450866543
  O         2.8287043405        3.8990768091        1.9932249720
  H         3.1906266299        4.5018449334        2.6596944392
  H         2.6397677511        4.4415284509        1.1883056217
  O         4.7962566492        2.2955480217        2.4589570090
  H         3.9884496620        2.8630731106        2.3447167983
  H         5.1071628957        2.4721610413        3.4045771795
  O        -0.2325258621        4.7200186451       -1.0955913973
  H        -0.4795559703        5.3934446353       -1.8364019661
  H         0.7016848887        4.6426785814       -0.9917925016
  O         0.5537249102        2.5295339198        3.1563852104
  H         0.4333563086        2.5299817826        4.1347886603
  H         1.3054813338        3.0794339245        2.8354014421
  O         2.5512837497        5.1752820380       -0.2752233001
  H         2.6214891625        6.1247793621        0.0069127089
  H         3.4343044886        4.9323463231       -0.5620788844
  O        -5.3171650781       -5.4783020993        1.6511202761
  H        -6.2601389407       -5.6774145814        1.9645263552
  H        -5.4760357071       -4.8157659775        0.9401697028
  O        -2.0042502508        0.9225590691        1.7342140048
  H        -2.9806709238        1.0485625346        1.6316950307
  H        -1.6128397387        1.3776390333        0.9753155542
  O        -4.2449887581        5.9031104974        0.0550127646
  H        -3.2859162782        6.1314291743        0.2548929169
  H        -4.7707609938        6.0713473718        0.9148234156
  O        -6.6217920718        9.3464963167        1.6566073063
  H        -6.5050715367        8.3818185663        1.6621450691
  H        -6.0265240052        9.6530773722        2.3857414562
  O         3.1791017264       -4.5390873011        0.9165061855
  H         3.5315447256       -3.6725713378        1.0052501642
  H         4.0028036260       -5.0734424350        1.0488628551
  O         5.1644180577       -6.2565019824        0.9450641817
  H         6.1222036567       -6.0201014271        1.1182832144
  H         5.1778597405       -7.0246093451        0.3377041160
  O         5.0776334312      -10.4083362331        1.0658286384
  H         4.5766217985      -10.0008806519        1.7982540055
  H         4.5343383524      -11.2714660749        0.9603838224
  O        -2.1126926793       -5.8628985053       -0.4836574976
  H        -2.2781203413       -5.5552786442       -1.4346226140
  H        -2.2444408242       -5.0972135133        0.1430921069
  O        -1.6745664781        6.3920340496        0.9865541441
  H        -1.0927509488        5.8563406648        0.4286399239
  H        -1.2187966600        7.2098021908        1.2807184179
  O        -8.9837211262        9.1582299512        2.9809996996
  H        -8.2316306558        9.4398595123        2.4122602253
  H        -9.6580701107        9.9021584618        3.1154179135
  O         8.5515911990        3.1149591916        1.0308019964
  H         9.3991551222        3.1281782184        0.5171995374
  H         8.1874287877        4.0090788218        0.9106459474
  O        -0.0230192900       -3.6198731132        1.5359237300
  H         0.3899205981       -3.4950814770        0.6507045537
  H         0.4942581163       -4.3381209284        2.0052289937
  O         4.4052082703       -0.5631318292        2.4523011771
  H         4.6131850906        0.3691959077        2.5962372731
  H         3.4392415715       -0.5997051889        2.4680377194
  O         7.7890761647        9.2431391120        0.9900837945
  H         6.8722673472        9.1325628085        1.1405585206
  H         8.2472273481        8.4726910731        1.3258395252
  O        -5.6958102653        6.0897473301        2.2924996257
  H        -6.5825381199        5.6483798719        2.1272712877
  H        -5.9297963362        6.7420120150        3.0804175863
  O        -4.5198152810        0.4664352749        1.0428096795
  H        -4.3579145344        0.0679212100        0.1372878275
  H        -5.0748775536        1.2756244302        1.0006092129
  O        -0.9479548454       -1.3106759315        3.0597311067
  H        -1.5902334006       -0.7102187003        2.5183146229
  H        -0.6422897530       -1.9212963447        2.3385548466
  O        11.7822228336        1.1677431456        2.1412822194
  H        11.8664061996        0.3194596136        1.6387965060
  H        12.2371931223        1.0068654341        3.0093149340
  O        -6.2808922520       -3.1946148694        3.2202142903
  H        -6.0833360283       -4.1344159702        3.2443124437
  H        -5.5030913368       -2.7984837755        2.7709853619
  O        -4.1566708109       -7.5097651654        0.4866422560
  H        -4.6944025965       -6.7909689378        0.9203554470
  H        -3.3423026038       -7.0164212526        0.1304485498
  O         2.8629715241        7.7534611240        1.0275628809
  H         2.1090288818        8.3729337257        0.9937976874
  H         2.8288082133        7.5145129879        2.0074168088
  O         7.9643208463       -1.8385827211        1.6441246917
  H         8.5665675625       -1.3075298481        2.2240656606
  H         7.2938186053       -1.1516805756        1.4744359812
  O         1.0573870931       -5.8611512511        2.5840416874
  H         1.7543938695       -5.8291078942        1.9072733758
  H         1.4776985890       -5.7183231768        3.4637488734
  O        -8.2352986998        5.1002006240        1.5754103114
  H        -8.4097641991        4.3203528326        0.9993507273
  H        -8.7401423310        4.9943477479        2.4418540179
  O        -2.9881501306        9.7263670032        0.6893472055
  H        -3.6567354313        9.1681823213        0.1744416284
  H        -3.3674696293       10.6216532611        0.8015303378
  O        -4.1888771236        3.6058446725        3.3644625068
  H        -3.8778713065        4.5357853355        3.4785031117
  H        -3.4767439333        3.0516097617        3.7186003663
  O        -2.8813494586       -3.6607045162        1.0874797718
  H        -3.2124474358       -3.3734560084        0.2021561141
  H        -1.9194380459       -3.4148485030        1.0942301348
  O        -8.7025422541       -3.3613948947        1.5449331375
  H        -7.8072756189       -3.0498563712        1.9506138198
  H        -9.2927614642       -2.6381580991        1.3843914332
  O        -0.3934567333       -7.9495523704        2.4573449052
  H         0.1955381426       -7.1708759277        2.6074738606
  H        -1.0666311335       -7.9554500924        3.1516309172
  O        -7.6570736863       -6.3427427181        3.0330282560
  H        -8.3715976344       -5.6223007341        3.0771213081
  H        -8.0652068666       -6.9915471480        2.3660275826
  O         4.9414607594       -1.9068271547        4.6680935404
  H         4.6927512364       -1.3344077672        3.9066700218
  H         4.1559855336       -2.2018486574        5.2063238144
  O        -5.8953745692        2.7202888276        1.2574044670
  H        -5.3047457009        3.2050865651        1.9716749771
  H        -6.8004909125        2.6179977932        1.5707591100
  O         1.4198151198       -0.1582597593        2.8033771569
  H         0.5903474977       -0.5905573994        2.9714836930
  H         1.0928809554        0.8027508710        2.7395922660
  O        -4.0916024309       -1.8788112096        2.6562163051
  H        -3.5104516579       -2.6200569467        2.3643676950
  H        -4.1535044799       -1.3328365860        1.8483999059
  O        -1.0585145573       -4.0422625094        7.0064337374
  H        -0.0533593579       -4.0546823158        7.2151750512
  H        -1.2550909327       -3.3377907111        6.3158080268
  O         9.2872356950       -5.8403281241        3.5558068291
  H         9.4623228531       -5.2747537387        4.3725516482
  H         8.7811620150       -5.1280467661        2.9841267461
  O         9.7019265118       -0.4604074806        3.3910586369
  H        10.2711728514        0.1521787306        2.8969356844
  H        10.3278870883       -1.1436622223        3.6970282568
  O         6.3606723982       -8.8889378298       -4.8605280987
  H         6.3360709757       -9.1770089924       -5.8649763733
  H         7.0686939717       -9.5895246715       -4.6040316675
  O         7.1826393477       -2.7438511804       -3.0655242840
  H         6.3936158296       -2.1646420361       -3.3189911800
  H         7.6973065182       -2.2232319722       -2.2958071827
  O         2.4171493199        2.3843546788       -5.4074445860
  H         2.9451979880        2.1869923167       -4.6247086890
  H         1.4976750359        2.7118227183       -5.0457135620
  O         7.1622115406        5.7544333834       -2.0619692146
  H         7.9799825428        5.1909539625       -2.1073077555
  H         7.4980108665        6.7064612088       -2.0088846814
  O        -3.1173606435       -7.4559351287       -3.1622042977
  H        -3.1842047157       -7.4335424336       -4.1250320940
  H        -3.8329503725       -8.0627198014       -2.7594978952
  O        -7.9942108644        6.6626559180       -2.9921582087
  H        -8.1832708653        7.0520791770       -3.9388333629
  H        -7.2754505241        5.9604925418       -3.0540694745
  O         1.2175384714       -0.1298285066       -6.0182479960
  H         0.7448225462       -0.2137543543       -5.2045465007
  H         1.6512058895        0.8119146327       -5.9569361641
  O         5.3551047046       -5.0970204093       -5.5334984605
  H         6.2236145121       -5.4976263870       -5.5073930170
  H         5.5193441956       -4.3025250264       -6.1488807546
  O        -2.9415610077        6.2544129619       -6.4225743532
  H        -2.4691517252        7.0229729419       -6.8629180879
  H        -2.1660742367        5.5556222599       -6.3131316964
  O         1.0835458162       -4.1551954030       -6.4068669923
  H         1.7366921350       -3.4770037071       -6.0379690968
  H         0.2960939218       -3.5697784466       -6.6524628329
  O        -0.0205182324        3.3046810393       -4.4168954468
  H        -0.3957492174        3.9393110023       -5.1260938694
  H         0.3769336441        3.7463290255       -3.6185497416
  O         7.8967057664        2.2820643305       -3.7988428987
  H         8.6136586504        2.6606993180       -4.3654432791
  H         7.3850969880        1.6286079589       -4.3533082830
  O        -1.2315380554        6.7669611722       -2.6679808308
  H        -2.0903337421        6.7005389365       -3.0763497919
  H        -1.2613143828        7.6662279650       -2.1738744269
  O         9.8383921193        4.8326387541       -2.5507718935
  H        10.4595163533        5.6137140747       -2.6728755992
  H         9.8222175403        4.3827212823       -3.4810434591
  O         4.6032883517        6.0000139237       -5.7393228659
  H         4.3713863846        6.6934453685       -5.0571768755
  H         3.7455659018        5.6302309036       -5.9799186878
  O         4.0780680936       -9.3896335694       -3.2869389983
  H         3.4018773512       -8.7461341264       -3.6663710497
  H         4.9124750383       -9.3296991845       -3.7954246176
  O         2.9687088006       -2.3155316498       -5.8771686402
  H         2.4895769608       -1.4315234238       -5.9176263693
  H         2.8855734233       -2.5687790025       -4.9134077252
  O         3.3400961072      -12.2974195074       -3.3286071770
  H         2.4102026947      -12.1263914371       -3.7716457142
  H         3.7172034162      -11.3650109588       -3.1656838239
  O         8.2306081985        8.8613865767       -4.4362127569
  H         8.0558195967        8.8154693392       -3.4288370975
  H         9.1208439529        9.2527547353       -4.4702669604
  O         0.8156877281       -9.4757754246       -4.8270583404
  H         1.7385758803       -9.2694002563       -5.0787947891
  H         0.6208775256       -8.8805284734       -4.0401143465
  O         2.5692105577       -6.7914737138       -3.6854791100
  H         2.7922327964       -6.4302695194       -2.7745543078
  H         2.9934860332       -6.2060276149       -4.3260283435
  O        -0.4817946299       -8.1917235167       -2.6658816198
  H        -0.0600859590       -7.5276658567       -2.0046062992
  H        -1.4425514242       -7.8609762705       -2.6719824529
  O         5.1418619644       -1.0382448060       -2.8348235985
  H         5.1740714286       -0.7043162897       -1.9135769908
  H         4.4077225438       -1.6572616257       -2.7697587696
  O        -1.9685165718        1.6080519813       -3.1236197224
  H        -1.4717107994        2.2120730253       -3.7201972229
  H        -1.6820389698        1.7253366162       -2.1420629291
  O         0.5411614010        7.6490316294       -4.7135854852
  H        -0.1379756406        7.4186348973       -4.0308813086
  H         0.6114336933        8.6606592369       -4.7850563044
  O        -1.0448224854        9.2186345915       -1.2933413759
  H        -1.0793571605       10.0199291526       -1.9144844779
  H        -1.7104746334        9.4423487165       -0.5554465797
  O         8.6417964096       -1.7875009203       -1.0464304462
  H         8.6332358626       -0.9224183660       -1.5112288467
  H         8.0779205230       -1.5613586939       -0.2704621969
  O        -5.8748019538        5.0368887096       -3.4532511635
  H        -5.1836319032        5.6601676965       -3.4977072534
  H        -5.5772335058        4.4647671867       -2.7099433724
  O         9.3932482314        0.3828047295       -2.6091557297
  H         9.8210565026        0.0799438483       -3.4138626034
  H         8.8234449199        1.1599724887       -2.9305647356
  O        -4.4916808086        1.9408421331       -3.1386872984
  H        -4.7711921039        2.4985390643       -2.3438800568
  H        -3.4811830237        1.9256443659       -3.1180678898
  O         4.7122618313       -8.5740506929       -0.9140998526
  H         4.4273917004       -8.9249450804       -1.8145051467
  H         4.6680492893       -9.3482638056       -0.3196997109
  O         6.7880595770        4.3421335737       -5.6559000742
  H         5.9806330999        4.8910869573       -5.4611156564
  H         7.0567295510        3.7047993728       -4.9094072532
  O        -2.2177836608       -0.9942079849       -4.2162400113
  H        -2.9948016309       -1.2663912002       -4.7978086037
  H        -2.4381861335       -0.2226697570       -3.6952366580
  O         2.3635597529       -7.7881991760        0.5608687815
  H         1.6605960386       -8.4931013821        0.6386946949
  H         3.0997867984       -8.0236875722       -0.0561767459
  O         3.6653978367        1.9293890257       -2.7830380425
  H         4.4671503314        1.4045441504       -2.8363711935
  H         3.9962101260        2.8299850714       -2.5098944301
  O         9.8986209695       -7.9531929309       -2.9707263108
  H         9.9421524646       -8.4620217581       -3.8071194213
  H         8.9264869964       -8.0603530491       -2.6880866753
  O        -5.2673686600       -2.6838512892       -2.9765185239
  H        -5.5448003556       -2.9475070609       -2.1273386153
  H        -5.1820943543       -3.5431666154       -3.4517990608
  O        -6.1283076765       -0.2786965519       -3.6299643908
  H        -5.4290065134        0.3554726775       -3.3141887856
  H        -5.8061812980       -1.1839317731       -3.4352634268
  O        -8.1110603674       -8.9569244140       -1.0597740260
  H        -8.7404194927       -8.5074969921       -1.6991269586
  H        -8.4154513627       -9.9634987019       -1.1241241560
  O        -7.9838915871        0.9375687263       -1.2181791670
  H        -7.5726748577        1.3678847149       -2.0340030918
  H        -8.8038719315        0.6405436449       -1.7029690306
  O        -8.8922912688        8.2965332592       -1.1641417697
  H        -8.3581656464        7.6716423576       -1.8156070425
  H        -8.9576332233        7.8806038705       -0.2848461762
  O         2.6838522307       -2.6944538035       -3.4191730460
  H         2.7406876319       -3.5212837272       -2.8344168402
  H         1.8734385925       -2.2080220274       -3.3165455494
  O        -9.7351291669        7.3190896776        1.2150075644
  H        -9.3675899447        6.3968818055        1.2427205172
  H        -9.5518973076        7.8732416607        2.0402918577
  O         6.6403101477       -4.9053697386       -1.5722947170
  H         6.8020339964       -4.1408250530       -2.3080944984
  H         6.8543232694       -4.4997785191       -0.6721168745
  O         0.7287085654       -6.1178223407       -0.9332926159
  H         1.2891147651       -6.4674184848       -0.1967596725
  H        -0.2525604506       -6.1711607835       -0.5240709184
  O        -9.0159369273        3.4518344894       -0.4830341573
  H        -8.7052638060        2.5275889266       -0.8308686817
  H        -9.3761380951        3.8813093969       -1.3247254346
  O        -0.0866636661       -5.7845759683       -4.4264745575
  H         0.3685305629       -6.3486068188       -3.7441794337
  H         0.4857883167       -5.2525782022       -5.0051104384
  O         1.9623308004        5.0228277029       -3.3677967698
  H         2.5154385397        5.5353356192       -2.8039925949
  H         1.8442940258        5.6764322548       -4.1237462836
  O        -0.8042666064        1.9170584557       -0.8151100582
  H         0.1413142300        1.5457601228       -0.8629152214
  H        -0.7268675351        2.9438016316       -0.9474880080
  O        -4.9743586423        8.3242442389       -0.7210594165
  H        -5.4001768773        7.4350292485       -0.6219406725
  H        -5.7012662822        9.0070659761       -0.6926112313
  O         7.6648864578       -7.4862423877       -1.6849921216
  H         6.8259639963       -7.9850605061       -1.7258917029
  H         7.3289973534       -6.5696317267       -1.7086220227
  O         3.5048623914       -4.9142124221       -1.8760736536
  H         3.3886175411       -4.7051134319       -0.9240951925
  H         4.4745098716       -4.9705301254       -1.9710219815
  O        -7.8853999175       -4.8720721850       -1.8078273127
  H        -8.3630152562       -4.0163261412       -2.1301738738
  H        -8.5183478379       -5.0975721918       -1.0667288594
  O        -5.4171979741       -8.5122617564       -1.5443608953
  H        -6.3292526651       -8.8199065511       -1.2591623605
  H        -4.8250896777       -8.1256474730       -0.7806918570
  O         4.8251013305        4.1448070285       -1.5885143038
  H         5.5240780914        3.6314546351       -0.9445321157
  H         5.3033090134        4.8430083345       -2.0966129368
  O         7.5672935689       -4.6593075635        1.3641298770
  H         8.4413863995       -4.8044762950        0.9373734757
  H         7.5168927338       -3.6814208397        1.5445533517
  O         6.1592036471        2.3922501047        0.0425672779
  H         7.0669044959        2.5313584982        0.3451064125
  H         5.6701883818        2.5731296260        0.9058556921
  O         8.2947437365        8.4258804604       -1.7395064290
  H         9.3097194303        8.4068003895       -1.6246403888
  H         7.9962832357        8.7849482853       -0.8859890269
  O        -8.9044726902       -8.1497216005        1.3540847563
  H        -8.6944658323       -8.5095908869        0.3439353132
  H        -9.8586676359       -8.1420920230        1.4977719955
  O        -2.0709611303       -4.7681410985       -3.1751773191
  H        -2.7248328151       -5.0429080337       -3.8480312665
  H        -1.2788978083       -5.0263518231       -3.7219545830
  O        -6.9110269370       -0.8980131093        0.2714463121
  H        -7.3611033634       -0.2758572477       -0.3589927647
  H        -6.2399269829       -0.3239133352        0.7653381182
  O        -3.8669030906        6.8696810225       -3.7615356122
  H        -4.0503614594        7.8464400036       -3.8106900679
  H        -3.5547457245        6.7266349093       -4.6896366066
  O         5.8387971475       -0.1678501190       -0.4233744235
  H         5.9628828835        0.8034387193       -0.2109207860
  H         5.1039140942       -0.4926202706        0.2126700476
  O         0.6674016428       -0.8808720399       -3.4539873456
  H         0.8647879652       -0.2699586891       -2.6877710298
  H        -0.3509218563       -0.9698370114       -3.5258399826
  O         0.8542086008       -3.2787515277       -1.0416322823
  H        -0.1204324862       -3.1113049376       -1.1171921215
  H         1.0395501899       -4.2528202701       -1.0973601759
  O        -3.8940067153       -0.5455327641       -1.2612710514
  H        -4.2559689353       -1.2947240633       -1.8026999955
  H        -3.6304762145        0.1514382593       -1.9743946814
  O         0.5731589504      -10.0612232354        0.8089007194
  H         0.0837985471       -9.3610862115        1.3212333017
  H         0.2025953411       -9.9330653141       -0.1313159002
  O         1.4880546505        0.7441321466       -1.6050582855
  H         2.2665805376        1.2681800122       -2.0115125503
  H         2.0265813797        0.2295669806       -1.0023690190
  O        -5.9506140537       -3.4541400507       -0.3693491707
  H        -6.6902537847       -4.0037416154       -0.7817910470
  H        -6.2825652800       -2.4767056431       -0.2014891788
  O         7.5478445661        5.7400601971        0.7013130869
  H         8.3722964046        6.2632224090        0.8674002355
  H         7.3860462868        5.7126673485       -0.2844779729
  O        -1.7731775489       -2.8981170507       -1.3782713157
  H        -1.9391641980       -3.5917232810       -2.1267000378
  H        -1.9274303376       -1.9775618466       -1.7390700248
  O         2.4940062060       -1.1589573501        0.1352449437
  H         1.8718654447       -0.9908273848        0.8585549194
  H         2.0330638821       -1.9145183711       -0.2799279447
  O        -5.0330685729        3.8060729799       -1.1640641620
  H        -5.6555904084        3.4606701141       -0.4470704118
  H        -4.5128703079        4.5172477986       -0.6741534421
  O        -9.6093787022       -5.4812294943        0.2589233827
  H        -9.4281522101       -6.4028776040        0.6164880959
  H        -9.2441108764       -4.8051603036        0.9052217729
  O         8.0322919329       -7.8505695657        1.1475889578
  H         8.0765906672       -7.5603434658        0.1901632120
  H         8.0424903489       -8.9393453326        1.1302091273
