# Supplementary material for: Water–air interface revisited by means of path-integral ab initio molecular dynamics
Source: Phys Chem Chem Phys. 2024 Jul 25;26(31):21290–302. doi: 10.1039/d4cp02500h (PMC11305098; doi:10.1039/d4cp02500h)
Supplement: CP-026-D4CP02500H-s001 [file CP-026-D4CP02500H-s001.zip › data supporting-input files/64.water.xyz]

 O         3.180776        1.427543       -4.427626
 H         2.540456        2.161442       -4.607920
 H         3.141885        1.324250       -3.434107
 O         0.105343       -1.934011       -1.382732
 H        -0.897189       -1.992946       -1.413035
 H         0.419722       -1.971696       -2.342276
 O         5.324285       -2.117908       -3.443538
 H         5.790294       -2.997188       -3.305783
 H         6.038791       -1.444091       -3.661853
 O        -4.923143        3.362359       -1.333159
 H        -5.191790        2.411595       -1.246103
 H        -3.993280        3.410263       -0.949619
 O        -3.127056       -1.615354       -3.998374
 H        -2.293996       -1.156747       -4.340838
 H        -3.205246       -2.495335       -4.447325
 O         3.614987        3.172024       -0.051836
 H         4.214639        3.892049       -0.429496
 H         4.243831        2.528257        0.404107
 O         3.095892       -1.341303       -4.908764
 H         3.907745       -1.661428       -4.438132
 H         3.112314       -0.351621       -4.862302
 O        -3.441296       -0.341076        0.284677
 H        -4.153402        0.053861       -0.301273
 H        -3.168070       -1.160254       -0.220801
 O         1.047476        3.352705        4.282426
 H         0.097187        3.120587        4.158831
 H         1.430510        3.573902        3.390567
 O        -2.289945       -0.124354        4.303057
 H        -2.318621       -0.969159        4.866636
 H        -1.504686       -0.298577        3.698428
 O        -2.943781        4.718754        3.622416
 H        -2.824996        5.612198        4.045102
 H        -2.421609        4.033284        4.109722
 O        -2.434779       -5.011271       -1.221175
 H        -1.447731       -4.893731       -1.035571
 H        -2.780969        6.902448       -0.447298
 O         3.045000       -0.396884        1.429824
 H         3.853287        0.041542        1.045608
 H         3.120096       -1.353975        1.233011
 O        -2.989710       -4.925139        3.936799
 H        -3.805710       -4.945024        3.382447
 H        -2.228110       -4.805036        3.306630
 O         0.850268       -2.164000       -3.935229
 H         1.774319       -1.873458       -4.285267
 H         0.794224       -3.149118       -4.052879
 O        -1.616381        3.674574       -3.062512
 H        -1.809304        3.575055       -2.085704
 H        -1.647908        4.645172       -3.236516
 O         4.029450       -5.247233        0.052119
 H         4.375631       -4.320184        0.187432
 H         4.756263       -5.831398       -0.290224
 O        -3.595214       -4.246373       -4.750824
 H        -3.854129       -4.514035       -5.648777
 H        -2.895260       -4.916153       -4.445595
 O         1.009821        0.290114       -0.367606
 H         0.662984       -0.596269       -0.730702
 H         1.583974        0.047056        0.404817
 O         1.457402        3.678020       -4.351571
 H         0.608257        3.829121       -4.858626
 H         1.236020        3.725459       -3.369043
 O         0.153497       -4.590853       -1.096281
 H         0.670287        7.238431       -0.459929
 H         0.323140       -3.624915       -0.917955
 O         1.610653        6.026182        0.023135
 H         1.648731        5.517934        0.878745
 H         2.505748        6.463842       -0.050144
 O         5.613285        5.730452        5.380793
 H        -6.781626       -5.703285        5.227299
 H         4.678341        5.528041        5.550144
 O        -5.746867       -4.417904       -2.944568
 H        -6.286303       -5.212227       -3.223480
 H        -4.970709       -4.407275       -3.561367
 O        -2.181802       -2.479883        5.545277
 H        -1.194800       -2.556026        5.587618
 H        -2.496255       -3.262094        5.036360
 O        -4.479417       -0.367643        2.816221
 H        -4.123923       -0.421460        1.881835
 H        -3.649900       -0.306099        3.396317
 O        -5.230241       -4.437606       -0.089034
 H        -5.318885       -4.553889       -1.064627
 H        -5.892543       -3.739622        0.129813
 O        -0.658365       -8.003786       -5.951005
 H        -1.459166       -8.583838       -5.880879
 H        -0.968529       -7.163407       -5.568085
 O         0.626447        6.262015        4.567490
 H         0.898117        5.314920        4.575184
 H         1.437715        6.808054        4.675301
 O         5.004821       -2.820363        0.704116
 H         4.955206       -2.033832        0.089555
 H         5.333426       -2.529874        1.604447
 O         0.648130       -4.919573       -3.704833
 H         1.434718       -5.461266       -3.983354
 H         0.657103       -4.857890       -2.700805
 O         1.124721       -2.867322        2.055538
 H         0.672741       -2.018615        2.298248
 H         1.698842       -3.098812        2.820214
 O        -5.503702       -5.624998        2.409608
 H        -5.366395       -5.389973        1.452914
 H        -5.422281       -6.605481        2.478983
 O         0.613591       -2.187582        5.623328
 H         0.891234       -1.270276        5.415052
 H         1.231652       -2.773066        5.147133
 O         6.157568        1.604002        3.283701
 H        -5.461361        0.997940        3.193072
 H        -5.950795        2.558106        3.435467
 O         5.263399       -6.651539       -3.567358
 H         4.386810       -6.653010       -4.045098
 H        -6.535910       -7.326684       -3.968172
 O        -0.638805       -5.017435        2.457467
 H        -0.076516       -4.229431        2.221628
 H        -0.137719       -5.488091        3.189053
 O         1.521622        0.562917        4.661544
 H         2.493549        0.387395        4.558083
 H         1.435369        1.551775        4.673599
 O         2.759637        5.905524       -4.673376
 H         2.794943        6.090000       -5.628500
 H         2.281895        4.993757       -4.590162
 O        -2.361131        3.481539       -0.463408
 H        -2.161659        4.302108        0.078908
 H        -1.934105        2.715709        0.022973
 O         2.699646       -4.167722        4.204749
 H         3.462138       -3.877871        4.758886
 H         3.165737       -4.783160        3.559183
 O        -2.587806       -2.273856       -1.405405
 H        -2.750776       -3.250551       -1.279501
 H        -2.869166       -2.050183       -2.340771
 O         4.837018       -0.925091       -1.170692
 H         4.948779       -1.463635       -2.028501
 H         4.133159       -0.235817       -1.373352
 O         5.404410       -3.910084        5.147348
 H        -6.680151       -3.326235        4.398141
 H        -6.635334       -3.514124        5.952742
 O        -2.942767        2.975936       -5.138581
 H        -3.022532        2.023474       -5.320107
 H        -2.461740        3.081112       -4.237119
 O         4.099585       -0.131266        3.941794
 H         3.672686       -0.180306        3.040405
 H         4.755702        0.613332        3.876756
 O         1.212994        3.865697       -1.674958
 H         1.893444        3.336635       -1.216641
 H         1.276545        4.731639       -1.195551
 O         5.847271        1.671063       -5.149222
 H         4.876343        1.627316       -4.934075
 H         6.178568        2.504525       -4.724018
 O        -5.313105        3.852194       -4.015043
 H        -5.075199        3.669758       -3.060631
 H        -4.480793        3.663724       -4.528477
 O        -5.440380        0.623276       -1.258279
 H        -5.245018        0.459650       -2.242557
 H        -6.240218        0.001383       -1.160103
 O        -2.209351        5.668406        1.072770
 H        -1.485067        6.265457        1.413798
 H        -2.560544        5.264997        1.907686
 O         5.154940        1.282976        0.942129
 H        -6.833619        1.471969        1.861940
 H        -6.517291        1.197602        0.310863
 O         2.357007        4.378970        2.088698
 H         3.059149        4.987666        2.442921
 H         2.813804        3.860404        1.367870
 O         5.323603        5.017019       -0.982874
 H         5.213050        5.248004       -1.953533
 H         6.191417        4.528176       -0.948825
 O         3.111456        1.050969       -1.754504
 H         2.226928        0.782980       -1.335265
 H         3.378270        1.862998       -1.244215
 O        -0.121416       -0.381362        2.727173
 H         0.547390        0.057851        3.332400
 H        -0.417125        0.293222        2.061418
 O         4.063020        6.505982        2.641052
 H         3.996982       -5.640376        1.674163
 H         5.042838       -5.834586        2.789700
 O        -1.620094        2.509135        4.804226
 H        -1.490165        2.577955        5.766189
 H        -1.921667        1.559367        4.665978
 O        -1.856951       -5.940282       -3.683864
 H        -2.153681       -5.702679       -2.749996
 H        -0.919947       -5.578524       -3.744348
 O        -0.933810       -0.370465       -4.817626
 H        -0.231203       -1.052723       -4.582904
 H        -0.673398        0.432058       -4.332965
 O        -6.526578       -2.102240        3.196007
 H        -5.673787       -1.577340        3.095423
 H         5.237815       -1.431689        3.552374
 O        -5.329695       -0.127920       -3.765280
 H        -4.490679       -0.559149       -4.084458
 H        -5.741560        0.544553       -4.422460
 O        -1.279398        1.278212        0.745041
 H        -2.027440        0.649651        0.523253
 H        -0.500011        1.008015        0.184289
 O        -5.571410        4.169722        3.502357
 H        -4.590930        4.291827        3.662504
 H        -6.024193        4.674069        4.237157
