# Supplementary material for: Water–air interface revisited by means of path-integral ab initio molecular dynamics
Source: Phys Chem Chem Phys. 2024 Jul 25;26(31):21290–302. doi: 10.1039/d4cp02500h (PMC11305098; doi:10.1039/d4cp02500h)
Supplement: CP-026-D4CP02500H-s001 [file CP-026-D4CP02500H-s001.zip › data supporting-input files/air.water.dft.64.inp]

######################
# Water box-> Big sys + 1OH3+
#######################

#&EXT_RESTART
# RESTART_FILE_NAME ./old.restart
# RESTART_COUNTERS T
# RESTART_POS T
# RESTART_VEL T
# RESTART_THERMOSTAT T 
# RESTART_CELL F
# RESTART_CONSTRAINT F 
#&END EXT_RESTART

&GLOBAL
  PROJECT air.water.dft.1
  RUN_TYPE MD
  PRINT_LEVEL low
  FLUSH_SHOULD_FLUSH T
  WALLTIME 86400
&END GLOBAL

&FORCE_EVAL
 METHOD QS

  &DFT
    BASIS_SET_FILE_NAME ./BASIS_MOLOPT
    POTENTIAL_FILE_NAME ./GTH_POTENTIALS
    WFN_RESTART_FILE_NAME ./old-RESTART.wfn

#    CHARGE +1

    &MGRID
      CUTOFF 400
      NGRIDS 5
    &END MGRID
    &QS
      EPS_DEFAULT 1.0E-13
      EXTRAPOLATION ASPC
      EXTRAPOLATION_ORDER 2
    &END QS

    &SCF
#      CHOLESKY OFF
#      EPS_EIGVAL 0.000001
      SCF_GUESS RESTART
      EPS_SCF 3.0E-6
      MAX_SCF 35
      &OUTER_SCF
         EPS_SCF 6.0E-6
         MAX_SCF 40
      &END

      &OT
       MINIMIZER DIIS
       PRECONDITIONER FULL_KINETIC
      &END OT
 
     &PRINT
       &RESTART
        BACKUP_COPIES 1
       &END RESTART
      &END PRINT

    &END SCF
           
           &XC
     &XC_FUNCTIONAL BLYP
     &END XC_FUNCTIONAL
     &VDW_POTENTIAL
         POTENTIAL_TYPE PAIR_POTENTIAL
         &PAIR_POTENTIAL
            TYPE DFTD3
            R_CUTOFF 16
            REFERENCE_FUNCTIONAL BLYP
            PARAMETER_FILE_NAME ./dftd3.dat
         &END
     &END
     &XC_GRID
       XC_DERIV SPLINE2
     &END XC_GRID
    &END XC


       &PRINT
      &MOMENTS
        PERIODIC True
      &END
    &END PRINT

   

    &END DFT

   &SUBSYS
    &CELL
     ABC 12.415 12.415 35.0
     PERIODIC XYZ
   &END CELL

   &COORD
    @INCLUDE 'water.opt.abinitio.xyz'
  &END COORD

#   &COLVAR
#     &DISTANCE
#       ATOMS 1 2
#     &END DISTANCE
##   &END COLVAR
#   &COLVAR
#     &DISTANCE
#       ATOMS 1 3
#     &END DISTANCE
#   &END COLVAR
#   &COLVAR
#     &DISTANCE
#       ATOMS 1 4
#     &END DISTANCE
#   &END COLVAR

#   &VELOCITY
 #   @INCLUDE 'equil.vel.xyz'
 #  &END VELOCITY

&KIND H
      BASIS_SET TZV2P-MOLOPT-GTH
      POTENTIAL GTH-BLYP-q1
      ELEMENT H
    &END KIND

    &KIND O
      BASIS_SET TZV2P-MOLOPT-GTH
      POTENTIAL GTH-BLYP-q6
    &END KIND
  &END SUBSYS
&END FORCE_EVAL

&MOTION
 &MD
    &THERMOSTAT
     TYPE NOSE
     &NOSE
      TIMECON 50
     &END NOSE
    &END THERMOSTAT

  ENSEMBLE NVT
  STEPS 39300000
  TIMESTEP 0.5
  TEMPERATURE 300.0
#  TEMP_TOL 30
 &END MD

# &CONSTRAINT
#   &COLLECTIVE
#    TARGET [angstrom]  0.99
#     INTERMOLECULAR TRUE
#     COLVAR 1
#     &RESTRAINT
#        k 0.1
#     &END RESTRAINT
#   &END COLLECTIVE
#   &COLLECTIVE
#     TARGET [angstrom]  0.99
#     INTERMOLECULAR TRUE
#     COLVAR 2
#     &RESTRAINT
#        k 0.1
#     &END RESTRAINT
#   &END COLLECTIVE
#   &COLLECTIVE
#     TARGET [angstrom]  0.99
#     INTERMOLECULAR TRUE
#     COLVAR 3
#     &RESTRAINT
#        k 0.1
#     &END RESTRAINT
#   &END COLLECTIVE
# &END CONSTRAINT

 &PRINT

  &TRAJECTORY
   &EACH
    MD 1
   &END EACH
  &END TRAJECTORY

  &VELOCITIES
   &EACH
    MD 1
   &END EACH
  &END VELOCITIES

  &RESTART_HISTORY
   &EACH
    MD 1000
   &END EACH
  &END RESTART_HISTORY

  &RESTART
   BACKUP_COPIES 1
   &EACH
    MD 1
   &END EACH
  &END RESTART

 &END PRINT

&END MOTION
