# Supplementary material for: Water–air interface revisited by means of path-integral ab initio molecular dynamics
Source: Phys Chem Chem Phys. 2024 Jul 25;26(31):21290–302. doi: 10.1039/d4cp02500h (PMC11305098; doi:10.1039/d4cp02500h)
Supplement: CP-026-D4CP02500H-s001 [file CP-026-D4CP02500H-s001.zip › data supporting-input files/PI-AIMD.64.inp]

&GLOBAL
  PROJECT ppiglet_interface
  RUN_TYPE                   PINT
  PRINT_LEVEL                LOW
&END GLOBAL
&MOTION
  &PINT
    P                        6
    PROC_PER_REPLICA         48
    NUM_STEPS                20000
    DT                       0.5
    NRESPA                   2		#produces an intended warning.
    TEMP                     300.0
! Mettere tolleranza sulla T ?
    T_TOL                    50.0    
    TRANSFORMATION           NORMAL
    PROPAGATOR               RPMD
    HARM_INT                 EXACT
    &NORMALMODE
      MODEFACTOR             1.0
      Q_BEAD                -1.0
      Q_CENTROID            -1.0
    &END NORMALMODE
    &PIGLET
      SMATRIX_INIT          DIAGONAL
      MATRICES_FILE_NAME    ./P.PIGLET_P6_300K
    &END PIGLET
    &INIT
      RANDOMIZE_POS          F
      CENTROID_SPEED         F
      THERMOSTAT_SEED        6
    &END INIT
    &PRINT
      &CENTROID_GYR          OFF
      &END CENTROID_GYR
    &END PRINT
  &END PINT
&END MOTION

&FORCE_EVAL

  METHOD QS
  &DFT
    CHARGE 0
    BASIS_SET_FILE_NAME ./BASIS_MOLOPT
    POTENTIAL_FILE_NAME ./GTH_POTENTIALS
    &MGRID
      NGRIDS 5
      CUTOFF 400
      REL_CUTOFF 60
    &END MGRID
    &QS
      METHOD GPW
    &END QS
    &SCF
      EPS_SCF 3e-7
      MAX_SCF 2000
      &OT  T
         ALGORITHM  IRAC
!         MIXED_PRECISION  T
         MINIMIZER  DIIS
       &END OT
      SCF_GUESS restart
    &END SCF

    &XC
      &XC_FUNCTIONAL BLYP
      &END XC_FUNCTIONAL
      &vdW_POTENTIAL
         DISPERSION_FUNCTIONAL PAIR_POTENTIAL
         &PAIR_POTENTIAL
            TYPE DFTD3(BJ)
            PARAMETER_FILE_NAME ./dftd3.dat
            REFERENCE_FUNCTIONAL BLYP
         &END PAIR_POTENTIAL
      &END vdW_POTENTIAL
    &END XC

     &PRINT
      &MOMENTS
        PERIODIC True
      &END
    &END PRINT


  &END DFT

  &SUBSYS
    &CELL
      ABC 12.415 12.415 35.0 
    &END CELL
&COORD
    @INCLUDE 'water.opt.abinitio.xyz'
  &END COORD
 

 &KIND H
    BASIS_SET TZV2P-MOLOPT-GTH
    POTENTIAL GTH-BLYP-q1
   &END KIND
     &KIND O
    BASIS_SET TZV2P-MOLOPT-GTH
    POTENTIAL GTH-BLYP-q6
    &END KIND

 &END SUBSYS
&END FORCE_EVAL
